# Supplementary material for: Differential BK channel potentiation by vanzacaftor enantiomers enables therapy for modulator-ineligible people with cystic fibrosis
Source: J Clin Invest. 2025 Aug 7;135(20):e191824. doi: 10.1172/JCI191824 (PMC12520667; doi:10.1172/JCI191824)
Supplement: Supporting data values [file jci-135-191824-s120.xlsx]

## Sheet: Figure 1B
	Normal cells	ER Med	ES Med	E Selleck	E Selleck
	KC38	2.31746	2.20635	3.28572
	L99	2.76271	2.08898	3.46186
	L172-1	1.55331	1.77757	2.86765
	L172-2			2.34532
	CF cells
	CF693				2.04918
	CF228				0.570359
	CF385				2.37193
	CF582				2.15835
	CFKC49				6.35685
	Mean	2.211	2.024	2.99	2.701

## Sheet: Figure 1C
	CFTR
		DMSO	E	VR	VS
	CF385	-0.592041	-2.32239	-0.839233	-4.12903
	CF663	-0.341797	-0.588989	-0.3479	-2.23694
	KC49	-0.531006	-0.836182	-1.17798	-5.32532
	CF385	-0.494385	-1.94702	-1.08948	-3.33862
	CF582	-0.149536	-1.08643	-1.16577	-1.60522
	CF653	-0.0762939	-0.787354	-0.784302	-1.61743
	Mean	-0.3642	-1.261	-0.9008	-3.042

## Sheet: Figure 1D
	BK
		DMSO	E	VR	VS
	CF693	-2.42004	-4.95911	-22.7539	-4.62952
	CF228	-11.8195	-6.74133	-23.5992	-7.75757
	CF228	-3.43018		-14.4073
	CF385	-0.869751	-2.06299	-8.38623	-1.8219
	CF582	-10.9467	-23.6267	-15.6036	-2.61536
	CF653	-2.24915	-14.2975	-28.537	-1.48315
	Mean	-5.289	-10.34	-18.88	-3.661

## Sheet: Figure 1E, S2F
		Log(R)	R = NPo(drug)/NPo(control) (-80 mV)
hSlo1 + hLRRC26	[VS] (nM)	25	50	100	250	500	1000	2500	5000
	091724BO6								3.52625
	091724CO6								2.47769
	091924BO1							3.23229
	092124AO3							2.98555
	092124BO4			1.19113
	092424AO1		0.995688	2.02775
	040625BO1			1.00518	2.20262	3.27272
	040625CO2					2.98005	3.01605	3.72036
	040625EO4	0.064458	0.305351	1.17898
	040725AO1		0.892095	1.39005	2.70467
	040725BO1		1.041	1.55715	2.37992	2.9482
	041025DO1		0.330414	1.2615
	041025EO2		0.416641	1.3865
	041025FO3			1.31027		3.54651
	041025GO3			0.378398		3.23307			4.65905
	050325DO4			0.756636		3.54047
	050325EO4			1.42325
	050325FO5			0.978637
	050925FO2					2.94081
	051525AO2			0.773055			3.34375
	051525BO3					2.58754		3.23823
	051525CO3					2.78493
	051625AO3			0.960946			3.18317		3.31638
	051625BO3					3.61217
	051625CO4					3.81721	3.6315	3.61538	3.39518
	Mean	0.064458	0.663531	1.17196	2.42907	3.20579	3.29362	3.35836	3.47491
	N	1	6	15	3	11	4	5	5
	SEM		0.142041	0.100856	0.146995	0.117519	0.130997	0.135355	0.348623
hSlo1	[VS] (nM)	25	50	100	250	500	1000	2500	5000
	092224AO1			0.307434			1.95554
	041025AO1			0.152288		0.574031	0.892651	1.47407
	041025BO2					0.978637	1.24944		3.10286
	041025CO2			0.11059		1.05881
	050425AO1						1.16435		2.91342
	050425BO1			0.465383		2.06796		3.52398	4.6789
	050825AO1					0.889862	1.71433
	050825BO1						0.390935		1.82458
	050825CO1					0.950365
	050925AO1						0.521138		1.84646
	050925BO1					0.214844	0.562293	1.46255
	Mean			0.258924		0.962072	1.05634	2.15353	2.87324
	N			4		7	8	3	5
	SEM			0.0808046		0.215302	0.202244	0.685232	0.522911
hSlo1 + hLRRC26	[VR] (nM)	25	50	100	250	500	1000	2500	5000
	091724AO3								2.04001
	092424BO4						1.73252
	040825CO1		0.294466	2.0984
	040825DO1			0.403121
	050225AO1			0.274158		1.5858	2.36851
	050225BO3			0.243038			2.81973		3.57237
	050225CO3			0.30103		1.52504	2.36629
	050225DO4					2.80751		4.07247
	050225EO4			0.243038		1.80264
	050225FO5			1.32346		2.61411			3.49463
	050925EO2					1.37585	2.4098
	051625EO5					1.8204
	051625FO5					1.78154	2.59583
	051625GO5					1.68341		2.04324
	051625HO6						2.13704
	051625IO6								2.63921
	AVG		0.294466	0.698035		1.88848	2.3471	3.05786	2.93655
	N		1	7		9	7	2	4
	SD			0.72921		0.490299	0.344441	1.43488	0.732102
	SE			0.275616		0.163433	0.130186	1.01461	0.366051
hSlo1	[VR] (nM)	25	50	100	250	500	1000	2500	5000
	092224BO3			0.541232
	092224CO3						1.05221
	040925HO2						1.34005
	041125BO1			0.0569049		1.23325
	041125CO1					0.440909			2.50342
	050325AO3			-0.244125		0.736397		1.6946
	050325BO3			-0.0222764			0.799341		1.26458
	050825DO2						2.06565
	050825EO2					1.22891			2.54258
	050925CO1					1.05538	1.68205		2.45835
	050925DO1					1.18013
	050925G2O3						1.22141
	050925HO3					0.547775		1.27738	2.10707
	AVG			0.0829338		0.917535	1.36012	1.48599	2.1752
	N			4		7	6	2	5
	SD			0.331034		0.33697	0.453948	0.295017	0.537759
	SE			0.165517		0.127363	0.185323	0.208608	0.240493

## Sheet: Figure 1G
			VR			Mean VR				VS			Mean VS
		Concentrations	G542X n=3 averaged	CFL25	CFF-85				Concentrations	G542X n=3 averaged	CFL25	CFF-85
		0.041	0.596154	0.333333	2.66665	1.199			0.041	0.307692	0.157895	1.55555	0.6737
		0.123	0.971698	3.25		2.111			0.123	0.528302	0.999997		0.7641
		0.37	0.237624	0.909091	1.83334	0.9934			0.37	0.623762	1.33333	1.66667	1.208
		1	1.79348	3.17143	2.41667	2.461			1	3.97826	6.05714	1.91667	3.984
		3	8.26733		5.81815	7.043			3	21.5743		13.5454	17.56
		10	6.79104	20.9655	12.409	13.39			10	50.097	46.8276	23.2726	40.07

## Sheet: Figure 1H
		VR						VS
	Concentrations	G542X	W1282X	CFF-16	Mean		Concentrations	G542X	W1282X	CFF-16	CFF-85	Mean
	1	3.4569	14.6501	14.2353	10.78		1	2.78625	1.47095	1.89441	0.969218	1.78
	3	5.6501	53.8	19.3529	26.27		3	2.28882	2.03058	1.64596	0.896455	1.715
	10	14.8668	87.2001	22.4118	41.49		10	2.07825	0.69419	0.242236	0.0466418	0.7653

## Sheet: Figure 1I
		DMSO	E	VR	VS
	CFL25 3uM	8.19	7.11	17.5	11.4
	ND138 3uM	5.17	5.59	12.5	3.5
	BMI-W1282X 3uM	3.21	4.44	15.463	0.38
	CFL25-2 3uM	8.73	8.68	34.8	12.29
	CFL25-3 3uM	7.13	8.56	39.3	14.25
	ND138-2 3uM	5.15	5.82	7.8	4.26
	ND138-3 3uM	8.85	5.28	12.93	3.55
	BMI-W1282X-2 3uM	3.09	4.3	37.5	0.85
	BMI-W1282X-3 3uM	3.146	3.9	20.58	0.2
	BMI-G542X 3uM	13.6	4.32	21.7	5.85
	Mean	6.627	5.8	22.01	5.653

## Sheet: Figure 1J
	KCNMA1					LRRC26
		Control	BKKD	BKKD+VR			Control	BKKD	BKKD+VR
	CFF16	0.4406	0.25049	0.38572		CFF16	0.03246	0.01635	0.01123
	CFF85	1.00518	0.43321	0.3925		CFF85	0.15487	0.01286	0.01393
	BMIW1282X	1.01535	0.57084	0.52703		BMIW1282X	0.05321	0.00867	0.01199
	CF25	0.26765	0.25515	0.18461		CF25	0.02718	0.01997	0.02835
	BMIG542X	0.3149	0.27242	0.27342		BMIG542X	0.04136	0.00773	0.00748
	CFF16	0.64791	0.22769	0.22504		CFF16	0.06668	0.00904	0.03313
	BMIG542X	0.32396	0.3516	0.35382		CFF16			0.01582
	BMIG542X			0.19053		BMIG542X	0.1327	0.05921	0.00637
	BMIG1282X	1.18616	0.49397	0.47767		BMIG542X			0.00737
	BMIG1282X			0.4111		BMIW1282X	0.0344	0.00972	0.00837
						BMIW1282X			0.02312
	Mean	0.6502	0.3569	0.3421
						Mean	0.06786	0.01794	0.0152

## Sheet: Figure 1K
		Control	Control+VR	Control BKKD	BKKD+VR	Control LRRC26KD	LRRC26KD+VR
	CFF-85	0.0590897	48.8462	2.804	1.8254	0.833095	2.89474
	CFL25	1.85207	2.30941	0.385735	0.538461	3.13507	2.51049
	CFF-16	0.159088	5.28571	0.014836		-0.219235	0.300001
	BMI W1282X	0.00454536	29	0.267047	2.22222	-0.0657706	9
	BMI-G542X	2.62722		1.5281	4.48545	1.31545	3.39992
	Mean	0.9404	21.36	0.9999	2.268	0.9997	3.621

## Sheet: Figure 1L
		Control	Control+VR	Control BKKD	BKKD+VR	Control LRRC26KD	LRRC26KD+VR
	CFF-85-1	0.31901	24.6604	0.132499	6.61591	2.47039	1.0501
	CFF-85-2	0.355812	12.4054	0.695433	1.61571	0.191278	0.4
	CFF-85-3	0.207489	45.0341	0.128965	3.95173	3.25532	0.0117517
	CFL25-1	0.047916	72.5318	0.940222	1.80762	2.23894
	CFL25-2	7.26113	0.463748	4.72193	0.246039	1.32349	0.273789
	CFF-16-1	1.52345	0.868808	0.832687	1.30987	0.404591	1.51286
	CFF-16-2	0.891765	3.73047	1.08827	1.40006	0.600918	0.73262
	BMI W1282X-1	1.15913	0.574168	0.481983	0.410409	0.350497	0.353198
	BMI W1282X-2	0.655202	0.297082	0.584548	0.0917646	0.329227	1.50273
	BMI-G542X-1	0.77001	0.961757
	BMI-G542X-2	0.666791	1.53728	0.0625586	5.5	0.114767	5.98733
	CFF-16-3	0.380752		0.397685	6.04703	1.21289	0.662735
	CFF-16-4	0.123687		0.044229			0.921779
	CFL25-3	1.53168	2.9646	1.38255	1.1267	0.910482	0.705882
	CFL25-4			1.53581	0.983707	1.24713	1.09509
	CFL25-5	0.105049	51.9677	1.9706	0.801587	0.351951	2.27174
	Mean	1.067	16.77	1	2.279	1.072	1.249

[truncated: 8 more sheets: Figure S1C, Figure S2A, Figure S2B, Figure S2C, Figure S2D, Figure S3A, Figure S3B, Figure S3C]
